# Supplementary material for: Thermoelectric Properties of Hot-Pressed Bi-Doped n-Type Polycrystalline SnSe
Source: Nanoscale Res Lett. 2018 Jul 6;13:200. doi: 10.1186/s11671-018-2500-y (PMC6035122; doi:10.1186/s11671-018-2500-y)
Supplement: Supplementary file 1 — Excel source data. (XLSX 196 kb) [file 11671_2018_2500_MOESM1_ESM.xlsx]

## Sheet: XRD
	2theta (deg.)	perpendicular to pressing direction	2theta (deg.)	parallel to pressing direction
	15.0084	541	15.0084	554
	15.0251	603	15.0251	595
	15.0418	565	15.0418	584
	15.0585	577	15.0585	596
	15.0752	580	15.0752	552
	15.0919	573	15.0919	595
	15.1086	547	15.1086	598
	15.1253	569	15.1253	603
	15.142	541	15.142	588
	15.1588	559	15.1588	557
	15.1755	561	15.1755	602
	15.1922	638	15.1922	567
	15.2089	537	15.2089	622
	15.2256	545	15.2256	577
	15.2423	526	15.2423	574
	15.259	553	15.259	598
	15.2757	592	15.2757	597
	15.2925	592	15.2925	620
	15.3092	559	15.3092	568
	15.3259	600	15.3259	538
	15.3426	546	15.3426	586
	15.3593	587	15.3593	585
	15.376	569	15.376	567
	15.3927	656	15.3927	566
	15.4094	618	15.4094	611
	15.4261	608	15.4261	607
	15.4428	637	15.4428	647
	15.4596	633	15.4596	634
	15.4763	638	15.4763	616
	15.493	628	15.493	571
	15.5097	603	15.5097	600
	15.5264	577	15.5264	617
	15.5431	565	15.5431	577
	15.5598	574	15.5598	568
	15.5765	549	15.5765	521
	15.5932	548	15.5932	530
	15.61	587	15.61	540
	15.6267	534	15.6267	537
	15.6434	576	15.6434	545
	15.6601	553	15.6601	527
	15.6768	502	15.6768	524
	15.6935	584	15.6935	582
	15.7102	552	15.7102	531
	15.7269	556	15.7269	599
	15.7437	568	15.7437	532
	15.7604	561	15.7604	554
	15.7771	515	15.7771	604
	15.7938	517	15.7938	539
	15.8105	538	15.8105	553
	15.8272	534	15.8272	560
	15.8439	539	15.8439	516
	15.8606	566	15.8606	561
	15.8773	555	15.8773	548
	15.8941	526	15.8941	549
	15.9108	501	15.9108	532
	15.9275	538	15.9275	563
	15.9442	577	15.9442	528
	15.9609	519	15.9609	587
	15.9776	526	15.9776	522
	15.9943	493	15.9943	512
	16.011	530	16.011	558
	16.0277	582	16.0277	573
	16.0445	537	16.0445	555
	16.0612	489	16.0612	544
	16.0779	523	16.0779	510
	16.0946	510	16.0946	540
	16.1113	523	16.1113	526
	16.128	546	16.128	540
	16.1447	521	16.1447	587
	16.1614	552	16.1614	523
	16.1781	515	16.1781	544
	16.1949	531	16.1949	549
	16.2116	522	16.2116	479
	16.2283	486	16.2283	512
	16.245	533	16.245	546
	16.2617	513	16.2617	566
	16.2784	583	16.2784	522
	16.2951	533	16.2951	562
	16.3118	518	16.3118	514
	16.3285	509	16.3285	513
	16.3453	516	16.3453	573
	16.362	575	16.362	558
	16.3787	512	16.3787	502
	16.3954	593	16.3954	542
	16.4121	533	16.4121	496
	16.4288	510	16.4288	533
	16.4455	516	16.4455	499
	16.4622	509	16.4622	522
	16.479	532	16.479	542
	16.4957	536	16.4957	524
	16.5124	502	16.5124	511
	16.5291	497	16.5291	529
	16.5458	534	16.5458	546
	16.5625	488	16.5625	503
	16.5792	485	16.5792	498
	16.5959	484	16.5959	483
	16.6126	528	16.6126	536
	16.6293	537	16.6293	494
	16.6461	530	16.6461	509
	16.6628	507	16.6628	534
	16.6795	473	16.6795	523
	16.6962	540	16.6962	483
	16.7129	538	16.7129	510
	16.7296	529	16.7296	542
	16.7463	497	16.7463	528
	16.763	504	16.763	531
	16.7797	498	16.7797	522
	16.7965	521	16.7965	556
	16.8132	537	16.8132	557
	16.8299	513	16.8299	516
	16.8466	515	16.8466	484
	16.8633	448	16.8633	523
	16.88	516	16.88	532
	16.8967	495	16.8967	533
	16.9134	486	16.9134	500
	16.9302	539	16.9302	485
	16.9469	559	16.9469	507
	16.9636	510	16.9636	485
	16.9803	471	16.9803	532
	16.997	521	16.997	534
	17.0137	483	17.0137	517
	17.0304	501	17.0304	508
	17.0471	513	17.0471	527
	17.0638	487	17.0638	486
	17.0805	471	17.0805	481
	17.0973	528	17.0973	484
	17.114	501	17.114	477
	17.1307	503	17.1307	488
	17.1474	492	17.1474	539
	17.1641	513	17.1641	477
	17.1808	493	17.1808	522
	17.1975	473	17.1975	537
	17.2142	504	17.2142	513
	17.2309	478	17.2309	500
	17.2477	526	17.2477	492
	17.2644	438	17.2644	479
	17.2811	477	17.2811	435
	17.2978	534	17.2978	523
	17.3145	440	17.3145	482
	17.3312	494	17.3312	500
	17.3479	466	17.3479	482
	17.3646	471	17.3646	531
	17.3814	486	17.3814	497
	17.3981	496	17.3981	487
	17.4148	495	17.4148	504
	17.4315	478	17.4315	472
	17.4482	483	17.4482	461
	17.4649	468	17.4649	542
	17.4816	501	17.4816	465
	17.4983	437	17.4983	474
	17.515	511	17.515	538
	17.5318	414	17.5318	464
	17.5485	492	17.5485	496
	17.5652	512	17.5652	491
	17.5819	459	17.5819	502
	17.5986	481	17.5986	481
	17.6153	450	17.6153	470
	17.632	453	17.632	463
	17.6487	502	17.6487	447
	17.6654	467	17.6654	467
	17.6822	469	17.6822	464
	17.6989	481	17.6989	439
	17.7156	461	17.7156	486
	17.7323	467	17.7323	469
	17.749	464	17.749	447
	17.7657	442	17.7657	447
	17.7824	456	17.7824	480
	17.7991	461	17.7991	436
	17.8159	453	17.8159	446
	17.8326	488	17.8326	447
	17.8493	455	17.8493	459
	17.866	454	17.866	474
	17.8827	473	17.8827	458
	17.8994	451	17.8994	504
	17.9161	413	17.9161	474
	17.9328	456	17.9328	454
	17.9495	409	17.9495	404
	17.9662	434	17.9662	471
	17.983	449	17.983	463
	17.9997	428	17.9997	483
	18.0164	419	18.0164	478
	18.0331	451	18.0331	465
	18.0498	470	18.0498	492
	18.0665	414	18.0665	447
	18.0832	480	18.0832	491
	18.0999	478	18.0999	494
	18.1166	449	18.1166	462
	18.1334	450	18.1334	458
	18.1501	467	18.1501	432
	18.1668	408	18.1668	453
	18.1835	447	18.1835	473
	18.2002	476	18.2002	465
	18.2169	459	18.2169	467
	18.2336	470	18.2336	509
	18.2503	469	18.2503	465
	18.2671	398	18.2671	449
	18.2838	464	18.2838	492
	18.3005	455	18.3005	488
	18.3172	448	18.3172	502
	18.3339	468	18.3339	463
	18.3506	447	18.3506	491
	18.3673	470	18.3673	493
	18.384	469	18.384	432
	18.4007	430	18.4007	476
	18.4174	412	18.4174	441
	18.4342	474	18.4342	467
	18.4509	413	18.4509	425
	18.4676	424	18.4676	472
	18.4843	461	18.4843	477
	18.501	446	18.501	436
	18.5177	442	18.5177	466
	18.5344	446	18.5344	437
	18.5511	447	18.5511	487
	18.5679	408	18.5679	447
	18.5846	462	18.5846	472
	18.6013	420	18.6013	442
	18.618	447	18.618	438
	18.6347	417	18.6347	484
	18.6514	442	18.6514	466
	18.6681	437	18.6681	469
	18.6848	409	18.6848	452
	18.7016	452	18.7016	459
	18.7183	478	18.7183	456
	18.735	432	18.735	452
	18.7517	467	18.7517	453
	18.7684	474	18.7684	437
	18.7851	451	18.7851	464
	18.8018	394	18.8018	439
	18.8185	433	18.8185	426
	18.8352	459	18.8352	473
	18.8519	430	18.8519	414
	18.8687	395	18.8687	448
	18.8854	446	18.8854	425
	18.9021	400	18.9021	442
	18.9188	418	18.9188	446
	18.9355	387	18.9355	389
	18.9522	389	18.9522	436
	18.9689	486	18.9689	439
	18.9856	394	18.9856	398
	19.0023	407	19.0023	427
	19.0191	414	19.0191	418
	19.0358	429	19.0358	461
	19.0525	402	19.0525	461
	19.0692	405	19.0692	442
	19.0859	427	19.0859	448
	19.1026	392	19.1026	449
	19.1193	429	19.1193	447
	19.136	422	19.136	447
	19.1528	436	19.1528	471
	19.1695	414	19.1695	444
	19.1862	414	19.1862	462
	19.2029	404	19.2029	461
	19.2196	388	19.2196	421
	19.2363	424	19.2363	437
	19.253	402	19.253	458
	19.2697	413	19.2697	419
	19.2864	382	19.2864	448
	19.3031	394	19.3031	429
	19.3199	396	19.3199	441
	19.3366	367	19.3366	427
	19.3533	414	19.3533	427
	19.37	403	19.37	457
	19.3867	420	19.3867	453
	19.4034	409	19.4034	440
	19.4201	435	19.4201	418
	19.4368	429	19.4368	451
	19.4535	420	19.4535	447
	19.4703	435	19.4703	444
	19.487	453	19.487	423
	19.5037	408	19.5037	419
	19.5204	412	19.5204	468
	19.5371	427	19.5371	447
	19.5538	367	19.5538	405
	19.5705	398	19.5705	421
	19.5872	429	19.5872	396
	19.604	430	19.604	438
	19.6207	407	19.6207	434
	19.6374	404	19.6374	435
	19.6541	418	19.6541	440
	19.6708	402	19.6708	403
	19.6875	374	19.6875	452
	19.7042	423	19.7042	448
	19.7209	399	19.7209	402
	19.7376	399	19.7376	436
	19.7544	395	19.7544	411
	19.7711	415	19.7711	417
	19.7878	418	19.7878	423
	19.8045	407	19.8045	402
	19.8212	403	19.8212	435
	19.8379	428	19.8379	449
	19.8546	385	19.8546	429
	19.8713	402	19.8713	435
	19.888	378	19.888	427
	19.9048	411	19.9048	451
	19.9215	373	19.9215	421
	19.9382	402	19.9382	426
	19.9549	389	19.9549	414
	19.9716	378	19.9716	395
	19.9883	375	19.9883	420
	20.005	391	20.005	409
	20.0217	404	20.0217	410
	20.0385	403	20.0385	392
	20.0552	398	20.0552	406
	20.0719	403	20.0719	452
	20.0886	412	20.0886	421
	20.1053	402	20.1053	453
	20.122	409	20.122	422
	20.1387	408	20.1387	430
	20.1554	376	20.1554	428
	20.1721	391	20.1721	414
	20.1888	407	20.1888	419
	20.2056	428	20.2056	435
	20.2223	389	20.2223	422
	20.239	378	20.239	436
	20.2557	396	20.2557	433
	20.2724	425	20.2724	388
	20.2891	424	20.2891	426
	20.3058	394	20.3058	396
	20.3225	359	20.3225	420
	20.3392	354	20.3392	404
	20.356	365	20.356	382
	20.3727	381	20.3727	433
	20.3894	403	20.3894	426
	20.4061	404	20.4061	424
	20.4228	407	20.4228	411
	20.4395	387	20.4395	395
	20.4562	396	20.4562	428
	20.4729	382	20.4729	429
	20.4897	402	20.4897	430
	20.5064	382	20.5064	422
	20.5231	379	20.5231	414
	20.5398	427	20.5398	406
	20.5565	404	20.5565	411
	20.5732	362	20.5732	329
	20.5899	385	20.5899	451
	20.6066	378	20.6066	410
	20.6233	387	20.6233	393
	20.64	381	20.64	428
	20.6568	403	20.6568	400
	20.6735	382	20.6735	437
	20.6902	398	20.6902	415
	20.7069	357	20.7069	384
	20.7236	388	20.7236	385
	20.7403	365	20.7403	422
	20.757	459	20.757	394
	20.7737	381	20.7737	385
	20.7904	406	20.7904	441
	20.8072	366	20.8072	414
	20.8239	366	20.8239	391
	20.8406	389	20.8406	418
	20.8573	400	20.8573	428
	20.874	406	20.874	410
	20.8907	402	20.8907	348
	20.9074	367	20.9074	402
	20.9241	390	20.9241	406
	20.9409	393	20.9409	383
	20.9576	357	20.9576	450
	20.9743	411	20.9743	403
	20.991	382	20.991	417
	21.0077	368	21.0077	388
	21.0244	394	21.0244	359
	21.0411	342	21.0411	391
	21.0578	357	21.0578	367
	21.0745	391	21.0745	404
	21.0913	379	21.0913	396
	21.108	379	21.108	388
	21.1247	359	21.1247	420
	21.1414	402	21.1414	410
	21.1581	362	21.1581	393
	21.1748	357	21.1748	425
	21.1915	394	21.1915	389
	21.2082	384	21.2082	405
	21.2249	362	21.2249	420
	21.2417	360	21.2417	451
	21.2584	374	21.2584	396
	21.2751	369	21.2751	424
	21.2918	352	21.2918	413
	21.3085	385	21.3085	441
	21.3252	370	21.3252	403
	21.3419	390	21.3419	383
	21.3586	354	21.3586	419
	21.3754	376	21.3754	466
	21.3921	364	21.3921	435
	21.4088	392	21.4088	484
	21.4255	400	21.4255	482
	21.4422	390	21.4422	512
	21.4589	368	21.4589	480
	21.4756	404	21.4756	472
	21.4923	376	21.4923	483
	21.509	432	21.509	448
	21.5257	383	21.5257	476
	21.5425	390	21.5425	444
	21.5592	374	21.5592	468
	21.5759	383	21.5759	465
	21.5926	406	21.5926	456
	21.6093	404	21.6093	433
	21.626	385	21.626	447
	21.6427	353	21.6427	442
	21.6594	380	21.6594	395
	21.6761	350	21.6761	444
	21.6929	380	21.6929	425
	21.7096	375	21.7096	388
	21.7263	384	21.7263	435
	21.743	322	21.743	429
	21.7597	359	21.7597	391
	21.7764	338	21.7764	348
	21.7931	335	21.7931	380
	21.8098	354	21.8098	362
	21.8266	352	21.8266	384
	21.8433	340	21.8433	353
	21.86	393	21.86	376
	21.8767	317	21.8767	349
	21.8934	370	21.8934	357
	21.9101	364	21.9101	393
	21.9268	391	21.9268	379
	21.9435	374	21.9435	358
	21.9602	352	21.9602	366
	21.9769	355	21.9769	373
	21.9937	370	21.9937	348
	22.0104	362	22.0104	367
	22.0271	318	22.0271	364
	22.0438	357	22.0438	360
	22.0605	368	22.0605	379
	22.0772	331	22.0772	362
	22.0939	323	22.0939	375
	22.1106	375	22.1106	418
	22.1274	344	22.1274	392
	22.1441	347	22.1441	378
	22.1608	352	22.1608	426
	22.1775	350	22.1775	370
	22.1942	342	22.1942	360
	22.2109	355	22.2109	368
	22.2276	350	22.2276	402
	22.2443	335	22.2443	374
	22.2611	355	22.2611	373
	22.2778	344	22.2778	384
	22.2945	333	22.2945	382
	22.3112	344	22.3112	357
	22.3279	342	22.3279	366
	22.3446	357	22.3446	364
	22.3613	306	22.3613	383
	22.378	306	22.378	352
	22.3947	366	22.3947	389
	22.4114	343	22.4114	358
	22.4282	349	22.4282	364
	22.4449	339	22.4449	373
	22.4616	364	22.4616	419
	22.4783	362	22.4783	365
	22.495	329	22.495	355
	22.5117	359	22.5117	383
	22.5284	321	22.5284	398
	22.5451	373	22.5451	404
	22.5618	352	22.5618	385
	22.5786	330	22.5786	367
	22.5953	340	22.5953	358
	22.612	318	22.612	393
	22.6287	365	22.6287	374
	22.6454	301	22.6454	368
	22.6621	330	22.6621	354
	22.6788	332	22.6788	368
	22.6955	322	22.6955	382
	22.7123	315	22.7123	364
	22.729	336	22.729	357
	22.7457	344	22.7457	368
	22.7624	334	22.7624	335
	22.7791	335	22.7791	350
	22.7958	317	22.7958	378
	22.8125	314	22.8125	380
	22.8292	352	22.8292	347
	22.8459	300	22.8459	359
	22.8626	330	22.8626	364
	22.8794	357	22.8794	366
	22.8961	329	22.8961	374
	22.9128	331	22.9128	367
	22.9295	289	22.9295	413
	22.9462	296	22.9462	354
	22.9629	316	22.9629	360
	22.9796	340	22.9796	322
	22.9963	321	22.9963	370
	23.013	353	23.013	366
	23.0298	316	23.0298	387
	23.0465	319	23.0465	362
	23.0632	343	23.0632	353
	23.0799	318	23.0799	322
	23.0966	334	23.0966	347
	23.1133	324	23.1133	365
	23.13	317	23.13	350
	23.1467	348	23.1467	352
	23.1635	308	23.1635	346
	23.1802	358	23.1802	338
	23.1969	310	23.1969	362
	23.2136	310	23.2136	392
	23.2303	317	23.2303	374
	23.247	340	23.247	350
	23.2637	335	23.2637	351
	23.2804	300	23.2804	333
	23.2971	285	23.2971	324
	23.3139	323	23.3139	334
	23.3306	298	23.3306	355
	23.3473	354	23.3473	358
	23.364	303	23.364	381
	23.3807	333	23.3807	344
	23.3974	335	23.3974	318
	23.4141	315	23.4141	321
	23.4308	321	23.4308	355
	23.4475	335	23.4475	338
	23.4643	325	23.4643	315
	23.481	354	23.481	355
	23.4977	289	23.4977	348
	23.5144	319	23.5144	340
	23.5311	333	23.5311	360
	23.5478	323	23.5478	364
	23.5645	318	23.5645	367
	23.5812	263	23.5812	302
	23.598	275	23.598	333
	23.6147	286	23.6147	331
	23.6314	304	23.6314	350
	23.6481	321	23.6481	338
	23.6648	362	23.6648	319
	23.6815	309	23.6815	361
	23.6982	326	23.6982	358
	23.7149	322	23.7149	362
	23.7316	294	23.7316	348
	23.7483	300	23.7483	317
	23.7651	287	23.7651	353
	23.7818	306	23.7818	369
	23.7985	319	23.7985	329
	23.8152	303	23.8152	348
	23.8319	279	23.8319	350
	23.8486	342	23.8486	344
	23.8653	323	23.8653	348
	23.882	313	23.882	332
	23.8987	284	23.8987	365
	23.9155	334	23.9155	368
	23.9322	290	23.9322	375
	23.9489	310	23.9489	342
	23.9656	321	23.9656	338
	23.9823	286	23.9823	318
	23.999	313	23.999	331
	24.0157	283	24.0157	322
	24.0324	322	24.0324	321
	24.0492	288	24.0492	368
	24.0659	309	24.0659	330
	24.0826	322	24.0826	368
	24.0993	316	24.0993	355
	24.116	298	24.116	387
	24.1327	307	24.1327	324
	24.1494	293	24.1494	320
	24.1661	315	24.1661	357
	24.1828	301	24.1828	354
	24.1995	336	24.1995	329
	24.2163	286	24.2163	346
	24.233	318	24.233	354
	24.2497	307	24.2497	339
	24.2664	299	24.2664	361
	24.2831	317	24.2831	309
	24.2998	314	24.2998	332
	24.3165	316	24.3165	352
	24.3332	286	24.3332	333
	24.3499	262	24.3499	370
	24.3667	280	24.3667	321
	24.3834	299	24.3834	343
	24.4001	314	24.4001	349
	24.4168	330	24.4168	357
	24.4335	258	24.4335	349
	24.4502	287	24.4502	355
	24.4669	269	24.4669	311
	24.4837	305	24.4837	380
	24.5004	318	24.5004	328
	24.5171	285	24.5171	345
	24.5338	298	24.5338	355
	24.5505	306	24.5505	343
	24.5672	306	24.5672	357
	24.5839	326	24.5839	347
	24.6006	300	24.6006	340
	24.6173	305	24.6173	329
	24.634	300	24.634	322
	24.6508	289	24.6508	337
	24.6675	310	24.6675	344
	24.6842	313	24.6842	326
	24.7009	274	24.7009	359
	24.7176	321	24.7176	340
	24.7343	303	24.7343	343
	24.751	292	24.751	387
	24.7677	295	24.7677	352
	24.7844	276	24.7844	361
	24.8012	292	24.8012	394
	24.8179	315	24.8179	336
	24.8346	285	24.8346	340
	24.8513	301	24.8513	381
	24.868	315	24.868	362
	24.8847	321	24.8847	344
	24.9014	308	24.9014	363
	24.9181	301	24.9181	330
	24.9349	307	24.9349	345
	24.9516	293	24.9516	362
	24.9683	290	24.9683	379
	24.985	281	24.985	390
	25.0017	311	25.0017	372
	25.0184	299	25.0184	382
	25.0351	326	25.0351	433
	25.0518	306	25.0518	385
	25.0685	284	25.0685	414
	25.0852	296	25.0852	435
	25.102	307	25.102	417
	25.1187	326	25.1187	406
	25.1354	344	25.1354	485
	25.1521	315	25.1521	521
	25.1688	348	25.1688	463
	25.1855	402	25.1855	497
	25.2022	360	25.2022	503
	25.2189	377	25.2189	611
	25.2356	400	25.2356	577
	25.2524	420	25.2524	655
	25.2691	423	25.2691	730
	25.2858	488	25.2858	735
	25.3025	513	25.3025	777
	25.3192	551	25.3192	830
	25.3359	595	25.3359	897
	25.3526	642	25.3526	935
	25.3693	712	25.3693	1016
	25.3861	736	25.3861	994
	25.4028	732	25.4028	1006
	25.4195	714	25.4195	971
	25.4362	699	25.4362	882
	25.4529	660	25.4529	849
	25.4696	611	25.4696	799
	25.4863	544	25.4863	719
	25.503	532	25.503	670
	25.5197	418	25.5197	664
	25.5365	440	25.5365	598
	25.5532	391	25.5532	549
	25.5699	352	25.5699	530
	25.5866	355	25.5866	459
	25.6033	358	25.6033	473
	25.62	355	25.62	454
	25.6367	332	25.6367	440
	25.6534	334	25.6534	422
	25.6701	320	25.6701	379
	25.6869	313	25.6869	373
	25.7036	286	25.7036	400
	25.7203	293	25.7203	418
	25.737	301	25.737	374
	25.7537	314	25.7537	350
	25.7704	291	25.7704	370
	25.7871	275	25.7871	395
	25.8038	323	25.8038	374
	25.8206	289	25.8206	338
	25.8373	291	25.8373	369
	25.854	279	25.854	350
	25.8707	298	25.8707	359
	25.8874	285	25.8874	360
	25.9041	276	25.9041	307
	25.9208	300	25.9208	372
	25.9375	273	25.9375	360
	25.9542	313	25.9542	388
	25.9709	318	25.9709	343
	25.9877	304	25.9877	346
	26.0044	284	26.0044	362
	26.0211	292	26.0211	381
	26.0378	292	26.0378	375
	26.0545	293	26.0545	339
	26.0712	295	26.0712	307
	26.0879	269	26.0879	333
	26.1046	278	26.1046	332
	26.1213	274	26.1213	347
	26.1381	295	26.1381	377
	26.1548	277	26.1548	365
	26.1715	292	26.1715	338
	26.1882	281	26.1882	345
	26.2049	276	26.2049	378
	26.2216	318	26.2216	399
	26.2383	290	26.2383	367
	26.255	295	26.255	382
	26.2718	302	26.2718	372
	26.2885	336	26.2885	426
	26.3052	291	26.3052	458
	26.3219	309	26.3219	439
	26.3386	332	26.3386	455
	26.3553	301	26.3553	511
	26.372	336	26.372	521
	26.3887	334	26.3887	571
	26.4054	370	26.4054	562
	26.4221	326	26.4221	580
	26.4389	384	26.4389	596
	26.4556	393	26.4556	660
	26.4723	377	26.4723	697
	26.489	446	26.489	642
	26.5057	506	26.5057	664
	26.5224	471	26.5224	608
	26.5391	405	26.5391	596
	26.5558	430	26.5558	572
	26.5725	413	26.5725	596
	26.5893	411	26.5893	560
	26.606	394	26.606	525
	26.6227	344	26.6227	544
	26.6394	407	26.6394	497
	26.6561	391	26.6561	498
	26.6728	444	26.6728	485
	26.6895	380	26.6895	476
	26.7062	354	26.7062	439
	26.723	330	26.723	409
	26.7397	363	26.7397	360
	26.7564	313	26.7564	380
	26.7731	353	26.7731	397
	26.7898	318	26.7898	352
	26.8065	304	26.8065	345
	26.8232	291	26.8232	352
	26.8399	307	26.8399	322
	26.8566	258	26.8566	330
	26.8734	269	26.8734	338
	26.8901	264	26.8901	313
	26.9068	265	26.9068	338
	26.9235	277	26.9235	389
	26.9402	242	26.9402	326
	26.9569	314	26.9569	334
	26.9736	249	26.9736	352
	26.9903	285	26.9903	321
	27.007	291	27.007	338
	27.0238	289	27.0238	365
	27.0405	311	27.0405	370
	27.0572	269	27.0572	394
	27.0739	307	27.0739	344
	27.0906	303	27.0906	407
	27.1073	326	27.1073	410
	27.124	317	27.124	446
	27.1407	373	27.1407	483
	27.1575	369	27.1575	504
	27.1742	370	27.1742	542
	27.1909	426	27.1909	605
	27.2076	428	27.2076	581
	27.2243	465	27.2243	659
	27.241	453	27.241	628
	27.2577	417	27.2577	611
	27.2744	488	27.2744	617
	27.2911	420	27.2911	549
	27.3078	394	27.3078	570
	27.3246	400	27.3246	493
	27.3413	364	27.3413	468
	27.358	343	27.358	456
	27.3747	344	27.3747	361
	27.3914	346	27.3914	405
	27.4081	305	27.4081	383
	27.4248	296	27.4248	396
	27.4415	300	27.4415	369
	27.4582	313	27.4582	342
	27.475	305	27.475	325
	27.4917	284	27.4917	343
	27.5084	274	27.5084	330
	27.5251	279	27.5251	326
	27.5418	273	27.5418	306
	27.5585	278	27.5585	325
	27.5752	257	27.5752	316
	27.5919	259	27.5919	316
	27.6087	245	27.6087	291
	27.6254	259	27.6254	337
	27.6421	280	27.6421	290
	27.6588	265	27.6588	286
	27.6755	284	27.6755	270
	27.6922	254	27.6922	301
	27.7089	244	27.7089	335
	27.7256	250	27.7256	299
	27.7423	260	27.7423	358
	27.759	245	27.759	313
	27.7758	269	27.7758	274
	27.7925	275	27.7925	261
	27.8092	269	27.8092	321
	27.8259	258	27.8259	306
	27.8426	268	27.8426	292
	27.8593	231	27.8593	315
	27.876	253	27.876	313
	27.8927	270	27.8927	307
	27.9095	271	27.9095	286
	27.9262	283	27.9262	311
	27.9429	254	27.9429	296
	27.9596	244	27.9596	304
	27.9763	283	27.9763	330
	27.993	268	27.993	317
	28.0097	249	28.0097	321
	28.0264	269	28.0264	287
	28.0432	270	28.0432	303
	28.0599	275	28.0599	302
	28.0766	274	28.0766	314
	28.0933	279	28.0933	320
	28.11	308	28.11	322
	28.1267	263	28.1267	324
	28.1434	238	28.1434	319
	28.1601	258	28.1601	295
	28.1768	242	28.1768	285
	28.1935	247	28.1935	273
	28.2103	291	28.2103	296
	28.227	273	28.227	299
	28.2437	231	28.2437	299
	28.2604	245	28.2604	301
	28.2771	264	28.2771	330
	28.2938	236	28.2938	305
	28.3105	263	28.3105	304
	28.3272	235	28.3272	342
	28.3439	290	28.3439	316
	28.3607	264	28.3607	314
	28.3774	220	28.3774	313
	28.3941	253	28.3941	287
	28.4108	259	28.4108	314
	28.4275	255	28.4275	286
	28.4442	238	28.4442	330
	28.4609	258	28.4609	308
	28.4776	263	28.4776	359
	28.4944	276	28.4944	310
	28.5111	257	28.5111	325
	28.5278	265	28.5278	283
	28.5445	239	28.5445	305
	28.5612	258	28.5612	308
	28.5779	257	28.5779	324
	28.5946	269	28.5946	308
	28.6113	275	28.6113	321
	28.628	255	28.628	302
	28.6447	217	28.6447	295
	28.6615	268	28.6615	300
	28.6782	278	28.6782	315
	28.6949	241	28.6949	311
	28.7116	261	28.7116	319
	28.7283	278	28.7283	357
	28.745	260	28.745	344
	28.7617	249	28.7617	321
	28.7784	298	28.7784	346
	28.7951	246	28.7951	361
	28.8119	247	28.8119	339
	28.8286	281	28.8286	324
	28.8453	236	28.8453	339
	28.862	278	28.862	347
	28.8787	251	28.8787	361
	28.8954	248	28.8954	339
	28.9121	262	28.9121	325
	28.9288	256	28.9288	357
	28.9456	270	28.9456	349
	28.9623	249	28.9623	352
	28.979	300	28.979	344
	28.9957	244	28.9957	368
	29.0124	251	29.0124	368
	29.0291	280	29.0291	322
	29.0458	285	29.0458	317
	29.0625	280	29.0625	317
	29.0792	272	29.0792	324
	29.096	279	29.096	326
	29.1127	276	29.1127	339
	29.1294	263	29.1294	348
	29.1461	264	29.1461	317
	29.1628	243	29.1628	323
	29.1795	262	29.1795	358
	29.1962	240	29.1962	365
	29.2129	258	29.2129	328
	29.2296	255	29.2296	418
	29.2464	283	29.2464	381
	29.2631	271	29.2631	384
	29.2798	294	29.2798	441
	29.2965	251	29.2965	437
	29.3132	291	29.3132	476
	29.3299	311	29.3299	518
	29.3466	316	29.3466	554
	29.3633	299	29.3633	629
	29.3801	313	29.3801	737
	29.3968	370	29.3968	865
	29.4135	420	29.4135	968
	29.4302	425	29.4302	1109
	29.4469	470	29.4469	1214
	29.4636	522	29.4636	1368
	29.4803	526	29.4803	1443
	29.497	549	29.497	1394
	29.5137	547	29.5137	1394
	29.5304	513	29.5304	1311
	29.5472	456	29.5472	1162
	29.5639	483	29.5639	1053
	29.5806	437	29.5806	953
	29.5973	421	29.5973	855
	29.614	343	29.614	689
	29.6307	328	29.6307	617
	29.6474	350	29.6474	545
	29.6641	318	29.6641	541
	29.6808	343	29.6808	454
	29.6976	285	29.6976	499
	29.7143	294	29.7143	451
	29.731	278	29.731	436
	29.7477	262	29.7477	387
	29.7644	265	29.7644	443
	29.7811	277	29.7811	405
	29.7978	276	29.7978	395
	29.8145	276	29.8145	385
	29.8313	262	29.8313	373
	29.848	291	29.848	368
	29.8647	305	29.8647	387
	29.8814	279	29.8814	393
	29.8981	307	29.8981	392
	29.9148	290	29.9148	419
	29.9315	278	29.9315	399
	29.9482	276	29.9482	387
	29.9649	268	29.9649	420
	29.9816	275	29.9816	380
	29.9984	296	29.9984	426
	30.0151	308	30.0151	385
	30.0318	262	30.0318	404
	30.0485	314	30.0485	434
	30.0652	310	30.0652	398
	30.0819	324	30.0819	391
	30.0986	292	30.0986	434
	30.1153	326	30.1153	466
	30.132	332	30.132	468
	30.1488	305	30.1488	495
	30.1655	314	30.1655	498
	30.1822	361	30.1822	549
	30.1989	333	30.1989	559
	30.2156	380	30.2156	578
	30.2323	358	30.2323	620
	30.249	408	30.249	638
	30.2657	380	30.2657	676
	30.2825	370	30.2825	779
	30.2992	403	30.2992	926
	30.3159	473	30.3159	1036
	30.3326	488	30.3326	1193
	30.3493	526	30.3493	1386
	30.366	603	30.366	1554
	30.3827	621	30.3827	1922
	30.3994	738	30.3994	2248
	30.4161	837	30.4161	2698
	30.4329	971	30.4329	3244
	30.4496	1072	30.4496	3921
	30.4663	1299	30.4663	4738
	30.483	1496	30.483	5502
	30.4997	1676	30.4997	6011
	30.5164	1805	30.5164	6265
	30.5331	1757	30.5331	6082
	30.5498	1778	30.5498	5547
	30.5665	1636	30.5665	5045
	30.5833	1550	30.5833	4776
	30.6	1377	30.6	3993
	30.6167	1214	30.6167	3402
	30.6334	1178	30.6334	2889
	30.6501	913	30.6501	2382
	30.6668	822	30.6668	1970
	30.6835	726	30.6835	1647
	30.7002	640	30.7002	1425
	30.717	613	30.717	1298
	30.7337	623	30.7337	1143
	30.7504	593	30.7504	1066
	30.7671	598	30.7671	1002
	30.7838	593	30.7838	924
	30.8005	593	30.8005	844
	30.8172	614	30.8172	851
	30.8339	652	30.8339	845
	30.8506	676	30.8506	851
	30.8673	693	30.8673	844
	30.8841	675	30.8841	907
	30.9008	776	30.9008	881
	30.9175	868	30.9175	928
	30.9342	924	30.9342	960
	30.9509	1061	30.9509	984
	30.9676	1191	30.9676	1061
	30.9843	1425	30.9843	1161
	31.001	1599	31.001	1199
	31.0177	2003	31.0177	1342
	31.0345	2451	31.0345	1428
	31.0512	3267	31.0512	1741
	31.0679	4123	31.0679	1924
	31.0846	5190	31.0846	2240
	31.1013	6850	31.1013	2709
	31.118	8627	31.118	3125
	31.1347	10332	31.1347	3615
	31.1514	11233	31.1514	4217
	31.1682	9744	31.1682	4576
	31.1849	8138	31.1849	4085
	31.2016	7337	31.2016	3407
	31.2183	6609	31.2183	2875
	31.235	5849	31.235	2699
	31.2517	4527	31.2517	2432
	31.2684	3107	31.2684	1909
	31.2851	2087	31.2851	1494
	31.3018	1536	31.3018	1066
	31.3185	1203	31.3185	900
	31.3353	975	31.3353	695
	31.352	790	31.352	667
	31.3687	702	31.3687	635
	31.3854	630	31.3854	546
	31.4021	587	31.4021	492
	31.4188	536	31.4188	467
	31.4355	492	31.4355	467
	31.4522	489	31.4522	425
	31.469	411	31.469	450
	31.4857	362	31.4857	433
	31.5024	413	31.5024	391
	31.5191	391	31.5191	417
	31.5358	344	31.5358	387
	31.5525	375	31.5525	358
	31.5692	360	31.5692	383
	31.5859	335	31.5859	388
	31.6027	317	31.6027	361
	31.6194	314	31.6194	335
	31.6361	310	31.6361	358
	31.6528	342	31.6528	320
	31.6695	313	31.6695	355
	31.6862	301	31.6862	340
	31.7029	304	31.7029	347
	31.7196	301	31.7196	315
	31.7363	301	31.7363	322
	31.7531	315	31.7531	309
	31.7698	272	31.7698	342
	31.7865	258	31.7865	322
	31.8032	257	31.8032	294
	31.8199	301	31.8199	322
	31.8366	293	31.8366	343
	31.8533	292	31.8533	314
	31.87	258	31.87	283
	31.8867	246	31.8867	310
	31.9034	273	31.9034	322
	31.9202	286	31.9202	320
	31.9369	259	31.9369	314
	31.9536	258	31.9536	291
	31.9703	256	31.9703	290
	31.987	261	31.987	298
	32.0037	281	32.0037	294
	32.0204	290	32.0204	335
	32.0371	274	32.0371	290
	32.0538	263	32.0538	295
	32.0706	244	32.0706	266
	32.0873	243	32.0873	255
	32.104	257	32.104	286
	32.1207	236	32.1207	284
	32.1374	266	32.1374	296
	32.1541	260	32.1541	288
	32.1708	244	32.1708	289
	32.1875	295	32.1875	288
	32.2043	261	32.2043	295
	32.221	230	32.221	277
	32.2377	235	32.2377	285
	32.2544	234	32.2544	266
	32.2711	224	32.2711	260
	32.2878	212	32.2878	319
	32.3045	226	32.3045	300
	32.3212	240	32.3212	298
	32.3379	223	32.3379	274
	32.3546	249	32.3546	257
	32.3714	257	32.3714	314
	32.3881	219	32.3881	261
	32.4048	249	32.4048	270
	32.4215	254	32.4215	284
	32.4382	280	32.4382	277
	32.4549	219	32.4549	248
	32.4716	238	32.4716	321
	32.4883	243	32.4883	276
	32.505	257	32.505	290
	32.5218	257	32.5218	269
	32.5385	226	32.5385	310
	32.5552	248	32.5552	274
	32.5719	229	32.5719	250
	32.5886	240	32.5886	263
	32.6053	233	32.6053	279
	32.622	256	32.622	291
	32.6387	251	32.6387	273
	32.6555	254	32.6555	278
	32.6722	225	32.6722	264
	32.6889	240	32.6889	285
	32.7056	232	32.7056	298
	32.7223	233	32.7223	285
	32.739	216	32.739	289
	32.7557	233	32.7557	253
	32.7724	211	32.7724	241
	32.7891	205	32.7891	278
	32.8059	219	32.8059	245
	32.8226	219	32.8226	262
	32.8393	246	32.8393	279
	32.856	240	32.856	259
	32.8727	213	32.8727	292
	32.8894	239	32.8894	236
	32.9061	256	32.9061	272
	32.9228	228	32.9228	246
	32.9395	211	32.9395	260
	32.9563	233	32.9563	285
	32.973	250	32.973	249
	32.9897	209	32.9897	289
	33.0064	209	33.0064	265
	33.0231	206	33.0231	270
	33.0398	234	33.0398	296
	33.0565	224	33.0565	266
	33.0732	207	33.0732	283
	33.09	213	33.09	256
	33.1067	202	33.1067	271
	33.1234	214	33.1234	229
	33.1401	239	33.1401	274
	33.1568	197	33.1568	249
	33.1735	221	33.1735	271
	33.1902	231	33.1902	239
	33.2069	229	33.2069	214
	33.2236	268	33.2236	256
	33.2403	228	33.2403	272
	33.2571	219	33.2571	250
	33.2738	212	33.2738	277
	33.2905	219	33.2905	258
	33.3072	223	33.3072	254
	33.3239	204	33.3239	261
	33.3406	236	33.3406	285
	33.3573	233	33.3573	275
	33.374	247	33.374	270
	33.3907	243	33.3907	285
	33.4075	245	33.4075	253
	33.4242	217	33.4242	269
	33.4409	219	33.4409	257
	33.4576	213	33.4576	258
	33.4743	220	33.4743	268
	33.491	215	33.491	264
	33.5077	241	33.5077	291
	33.5244	233	33.5244	249
	33.5412	235	33.5412	254
	33.5579	196	33.5579	261
	33.5746	206	33.5746	258
	33.5913	228	33.5913	265
	33.608	250	33.608	254
	33.6247	227	33.6247	246
	33.6414	226	33.6414	269
	33.6581	200	33.6581	266
	33.6748	211	33.6748	272
	33.6915	231	33.6915	241
	33.7083	201	33.7083	254
	33.725	206	33.725	284
	33.7417	232	33.7417	249
	33.7584	229	33.7584	284
	33.7751	209	33.7751	266
	33.7918	213	33.7918	269
	33.8085	231	33.8085	255
	33.8252	217	33.8252	263
	33.842	244	33.842	266
	33.8587	223	33.8587	298
	33.8754	218	33.8754	281
	33.8921	242	33.8921	296
	33.9088	228	33.9088	319
	33.9255	251	33.9255	344
	33.9422	280	33.9422	368
	33.9589	273	33.9589	348
	33.9757	264	33.9757	298
	33.9924	262	33.9924	292
	34.0091	258	34.0091	318
	34.0258	266	34.0258	326
	34.0425	259	34.0425	284
	34.0592	242	34.0592	280
	34.0759	204	34.0759	236
	34.0926	206	34.0926	257
	34.1093	241	34.1093	258
	34.126	227	34.126	257
	34.1428	220	34.1428	292
	34.1595	224	34.1595	254
	34.1762	223	34.1762	248
	34.1929	242	34.1929	268
	34.2096	203	34.2096	257
	34.2263	196	34.2263	248
	34.243	206	34.243	241
	34.2597	199	34.2597	256
	34.2764	195	34.2764	262
	34.2932	211	34.2932	227
	34.3099	203	34.3099	221
	34.3266	218	34.3266	234
	34.3433	201	34.3433	246
	34.36	229	34.36	231
	34.3767	211	34.3767	246
	34.3934	232	34.3934	255
	34.4101	200	34.4101	258
	34.4269	190	34.4269	262
	34.4436	210	34.4436	232
	34.4603	225	34.4603	262
	34.477	200	34.477	249
	34.4937	217	34.4937	239
	34.5104	214	34.5104	229
	34.5271	204	34.5271	253
	34.5438	230	34.5438	250
	34.5605	215	34.5605	242
	34.5772	198	34.5772	219
	34.594	175	34.594	234
	34.6107	192	34.6107	238
	34.6274	192	34.6274	257
	34.6441	188	34.6441	221
	34.6608	226	34.6608	248
	34.6775	166	34.6775	232
	34.6942	186	34.6942	262
	34.7109	194	34.7109	242
	34.7276	211	34.7276	241
	34.7444	221	34.7444	245
	34.7611	207	34.7611	253
	34.7778	184	34.7778	226
	34.7945	183	34.7945	244
	34.8112	206	34.8112	224
	34.8279	184	34.8279	245
	34.8446	197	34.8446	213
	34.8613	217	34.8613	251
	34.8781	217	34.8781	245
	34.8948	216	34.8948	228
	34.9115	218	34.9115	257
	34.9282	188	34.9282	260
	34.9449	212	34.9449	241
	34.9616	188	34.9616	246
	34.9783	198	34.9783	254
	34.995	188	34.995	240
	35.0117	188	35.0117	241
	35.0285	187	35.0285	261
	35.0452	210	35.0452	238
	35.0619	182	35.0619	227
	35.0786	203	35.0786	248
	35.0953	176	35.0953	236
	35.112	199	35.112	231
	35.1287	198	35.1287	245
	35.1454	188	35.1454	251
	35.1621	195	35.1621	250
	35.1789	201	35.1789	230
	35.1956	189	35.1956	223
	35.2123	191	35.2123	264
	35.229	220	35.229	256
	35.2457	195	35.2457	243
	35.2624	198	35.2624	256
	35.2791	192	35.2791	241
	35.2958	216	35.2958	224
	35.3126	197	35.3126	241
	35.3293	200	35.3293	250
	35.346	188	35.346	242
	35.3627	183	35.3627	261
	35.3794	190	35.3794	228
	35.3961	200	35.3961	253
	35.4128	196	35.4128	225
	35.4295	212	35.4295	243
	35.4462	219	35.4462	245
	35.4629	207	35.4629	217
	35.4797	209	35.4797	250
	35.4964	175	35.4964	243
	35.5131	209	35.5131	231
	35.5298	186	35.5298	254
	35.5465	216	35.5465	236
	35.5632	225	35.5632	256
	35.5799	186	35.5799	230
	35.5966	204	35.5966	228
	35.6133	203	35.6133	232
	35.6301	205	35.6301	232
	35.6468	209	35.6468	228
	35.6635	191	35.6635	228
	35.6802	191	35.6802	259
	35.6969	230	35.6969	269
	35.7136	214	35.7136	254
	35.7303	170	35.7303	233
	35.747	187	35.747	232
	35.7638	194	35.7638	215
	35.7805	214	35.7805	234
	35.7972	189	35.7972	244
	35.8139	186	35.8139	269
	35.8306	196	35.8306	220
	35.8473	200	35.8473	260
	35.864	205	35.864	236
	35.8807	188	35.8807	255
	35.8974	187	35.8974	247
	35.9141	203	35.9141	243
	35.9309	187	35.9309	264
	35.9476	185	35.9476	206
	35.9643	176	35.9643	229
	35.981	212	35.981	243
	35.9977	203	35.9977	244
	36.0144	211	36.0144	242
	36.0311	177	36.0311	235
	36.0478	174	36.0478	254
	36.0645	166	36.0645	232
	36.0813	223	36.0813	238
	36.098	210	36.098	240
	36.1147	182	36.1147	192
	36.1314	188	36.1314	218
	36.1481	187	36.1481	244
	36.1648	159	36.1648	248
	36.1815	203	36.1815	244
	36.1982	192	36.1982	239
	36.215	189	36.215	236
	36.2317	192	36.2317	254
	36.2484	186	36.2484	240
	36.2651	186	36.2651	251
	36.2818	173	36.2818	232
	36.2985	171	36.2985	241
	36.3152	196	36.3152	233
	36.3319	176	36.3319	242
	36.3486	204	36.3486	226
	36.3654	209	36.3654	254
	36.3821	187	36.3821	256
	36.3988	184	36.3988	246
	36.4155	184	36.4155	215
	36.4322	191	36.4322	236
	36.4489	184	36.4489	239
	36.4656	186	36.4656	248
	36.4823	224	36.4823	244
	36.499	194	36.499	236
	36.5158	181	36.5158	239
	36.5325	200	36.5325	246
	36.5492	196	36.5492	250
	36.5659	205	36.5659	234
	36.5826	168	36.5826	240
	36.5993	185	36.5993	241
	36.616	167	36.616	240
	36.6327	192	36.6327	236
	36.6495	171	36.6495	201
	36.6662	173	36.6662	247
	36.6829	186	36.6829	262
	36.6996	197	36.6996	245
	36.7163	214	36.7163	260
	36.733	188	36.733	255
	36.7497	220	36.7497	221
	36.7664	196	36.7664	248
	36.7831	189	36.7831	261
	36.7998	176	36.7998	212
	36.8166	191	36.8166	233
	36.8333	204	36.8333	250
	36.85	192	36.85	254
	36.8667	215	36.8667	238
	36.8834	195	36.8834	239
	36.9001	203	36.9001	258
	36.9168	194	36.9168	250
	36.9335	188	36.9335	239
	36.9502	194	36.9502	245
	36.967	210	36.967	234
	36.9837	228	36.9837	269
	37.0004	205	37.0004	263
	37.0171	177	37.0171	270
	37.0338	196	37.0338	232
	37.0505	216	37.0505	250
	37.0672	215	37.0672	259
	37.0839	200	37.0839	264
	37.1007	221	37.1007	248
	37.1174	209	37.1174	249
	37.1341	200	37.1341	281
	37.1508	202	37.1508	262
	37.1675	212	37.1675	268
	37.1842	203	37.1842	271
	37.2009	234	37.2009	277
	37.2176	215	37.2176	263
	37.2343	238	37.2343	257
	37.251	234	37.251	280
	37.2678	219	37.2678	280
	37.2845	238	37.2845	302
	37.3012	233	37.3012	290
	37.3179	229	37.3179	269
	37.3346	246	37.3346	287
	37.3513	225	37.3513	346
	37.368	230	37.368	285
	37.3847	234	37.3847	302
	37.4015	215	37.4015	331
	37.4182	229	37.4182	300
	37.4349	205	37.4349	313
	37.4516	233	37.4516	324
	37.4683	238	37.4683	349
	37.485	225	37.485	348
	37.5017	259	37.5017	308
	37.5184	239	37.5184	397
	37.5352	263	37.5352	404
	37.5519	276	37.5519	412
	37.5686	269	37.5686	428
	37.5853	258	37.5853	472
	37.602	294	37.602	486
	37.6187	287	37.6187	525
	37.6354	302	37.6354	580
	37.6521	302	37.6521	593
	37.6688	363	37.6688	680
	37.6855	364	37.6855	749
	37.7023	437	37.7023	842
	37.719	428	37.719	988
	37.7357	522	37.7357	1066
	37.7524	613	37.7524	1251
	37.7691	703	37.7691	1371
	37.7858	749	37.7858	1584
	37.8025	927	37.8025	1633
	37.8192	1027	37.8192	2031
	37.8359	1169	37.8359	2179
	37.8527	1318	37.8527	2159
	37.8694	1390	37.8694	2189
	37.8861	1269	37.8861	2103
	37.9028	1148	37.9028	1939
	37.9195	1067	37.9195	1910
	37.9362	1075	37.9362	1758
	37.9529	1075	37.9529	1713
	37.9696	953	37.9696	1534
	37.9864	899	37.9864	1401
	38.0031	821	38.0031	1305
	38.0198	781	38.0198	1131
	38.0365	752	38.0365	1101
	38.0532	656	38.0532	1077
	38.0699	677	38.0699	1026
	38.0866	714	38.0866	870
	38.1033	681	38.1033	851
	38.12	604	38.12	751
	38.1367	555	38.1367	688
	38.1535	502	38.1535	619
	38.1702	481	38.1702	587
	38.1869	471	38.1869	554
	38.2036	447	38.2036	558
	38.2203	365	38.2203	481
	38.237	331	38.237	457
	38.2537	320	38.2537	463
	38.2704	308	38.2704	441
	38.2871	278	38.2871	423
	38.3039	279	38.3039	353
	38.3206	261	38.3206	383
	38.3373	260	38.3373	325
	38.354	254	38.354	344
	38.3707	258	38.3707	334
	38.3874	231	38.3874	329
	38.4041	225	38.4041	314
	38.4208	198	38.4208	289
	38.4376	231	38.4376	289
	38.4543	214	38.4543	303
	38.471	189	38.471	299
	38.4877	177	38.4877	269
	38.5044	195	38.5044	286
	38.5211	219	38.5211	285
	38.5378	204	38.5378	263
	38.5545	197	38.5545	257
	38.5712	219	38.5712	261
	38.588	176	38.588	289
	38.6047	188	38.6047	284
	38.6214	191	38.6214	274
	38.6381	176	38.6381	286
	38.6548	202	38.6548	251
	38.6715	199	38.6715	257
	38.6882	169	38.6882	249
	38.7049	206	38.7049	243
	38.7216	165	38.7216	266
	38.7384	213	38.7384	245
	38.7551	161	38.7551	250
	38.7718	216	38.7718	248
	38.7885	203	38.7885	255
	38.8052	183	38.8052	232
	38.8219	192	38.8219	229
	38.8386	184	38.8386	241
	38.8553	196	38.8553	243
	38.8721	164	38.8721	265
	38.8888	173	38.8888	230
	38.9055	189	38.9055	244
	38.9222	188	38.9222	235
	38.9389	166	38.9389	260
	38.9556	207	38.9556	244
	38.9723	175	38.9723	249
	38.989	190	38.989	254
	39.0057	200	39.0057	284
	39.0224	189	39.0224	249
	39.0392	200	39.0392	245
	39.0559	194	39.0559	291
	39.0726	195	39.0726	246
	39.0893	205	39.0893	263
	39.106	209	39.106	240
	39.1227	172	39.1227	248
	39.1394	192	39.1394	244
	39.1561	175	39.1561	240
	39.1728	186	39.1728	227
	39.1896	172	39.1896	235
	39.2063	175	39.2063	255
	39.223	197	39.223	226
	39.2397	205	39.2397	221
	39.2564	197	39.2564	231
	39.2731	174	39.2731	238
	39.2898	187	39.2898	285
	39.3065	186	39.3065	228
	39.3233	188	39.3233	234
	39.34	180	39.34	242
	39.3567	180	39.3567	266
	39.3734	183	39.3734	271
	39.3901	166	39.3901	251
	39.4068	200	39.4068	243
	39.4235	161	39.4235	269
	39.4402	181	39.4402	261
	39.4569	209	39.4569	257
	39.4736	183	39.4736	253
	39.4904	194	39.4904	227
	39.5071	183	39.5071	274
	39.5238	200	39.5238	305
	39.5405	189	39.5405	300
	39.5572	212	39.5572	280
	39.5739	204	39.5739	352
	39.5906	185	39.5906	313
	39.6073	196	39.6073	358
	39.624	227	39.624	390
	39.6408	186	39.6408	389
	39.6575	203	39.6575	436
	39.6742	217	39.6742	438
	39.6909	219	39.6909	433
	39.7076	245	39.7076	393
	39.7243	245	39.7243	412
	39.741	246	39.741	402
	39.7577	219	39.7577	385
	39.7745	236	39.7745	358
	39.7912	247	39.7912	334
	39.8079	204	39.8079	338
	39.8246	233	39.8246	328
	39.8413	195	39.8413	294
	39.858	184	39.858	309
	39.8747	215	39.8747	303
	39.8914	195	39.8914	289
	39.9081	235	39.9081	250
	39.9249	204	39.9249	260
	39.9416	186	39.9416	270
	39.9583	192	39.9583	253
	39.975	186	39.975	259
	39.9917	200	39.9917	245
	40.0084	212	40.0084	255
	40.0251	188	40.0251	251
	40.0418	191	40.0418	264
	40.0585	186	40.0585	225
	40.0753	189	40.0753	242
	40.092	185	40.092	270
	40.1087	179	40.1087	229
	40.1254	186	40.1254	255
	40.1421	203	40.1421	223
	40.1588	192	40.1588	250
	40.1755	180	40.1755	273
	40.1922	200	40.1922	262
	40.209	192	40.209	258
	40.2257	199	40.2257	270
	40.2424	182	40.2424	230
	40.2591	182	40.2591	271
	40.2758	197	40.2758	272
	40.2925	191	40.2925	261
	40.3092	192	40.3092	279
	40.3259	191	40.3259	265
	40.3426	199	40.3426	269
	40.3593	171	40.3593	270
	40.3761	209	40.3761	273
	40.3928	200	40.3928	271
	40.4095	207	40.4095	317
	40.4262	191	40.4262	316
	40.4429	164	40.4429	294
	40.4596	179	40.4596	314
	40.4763	206	40.4763	325
	40.493	190	40.493	338
	40.5097	216	40.5097	364
	40.5265	180	40.5265	358
	40.5432	215	40.5432	388
	40.5599	220	40.5599	379
	40.5766	211	40.5766	382
	40.5933	218	40.5933	389
	40.61	229	40.61	366
	40.6267	224	40.6267	385
	40.6434	214	40.6434	397
	40.6602	234	40.6602	370
	40.6769	227	40.6769	458
	40.6936	246	40.6936	397
	40.7103	233	40.7103	422
	40.727	251	40.727	359
	40.7437	245	40.7437	432
	40.7604	241	40.7604	390
	40.7771	223	40.7771	412
	40.7938	200	40.7938	373
	40.8105	233	40.8105	349
	40.8273	216	40.8273	391
	40.844	194	40.844	342
	40.8607	187	40.8607	344
	40.8774	186	40.8774	382
	40.8941	197	40.8941	329
	40.9108	204	40.9108	314
	40.9275	204	40.9275	332
	40.9442	200	40.9442	301
	40.961	172	40.961	299
	40.9777	209	40.9777	284
	40.9944	196	40.9944	310
	41.0111	172	41.0111	325
	41.0278	174	41.0278	334
	41.0445	187	41.0445	293
	41.0612	183	41.0612	303
	41.0779	169	41.0779	342
	41.0947	205	41.0947	290
	41.1114	217	41.1114	346
	41.1281	189	41.1281	326
	41.1448	211	41.1448	304
	41.1615	188	41.1615	339
	41.1782	226	41.1782	337
	41.1949	206	41.1949	305
	41.2116	192	41.2116	346
	41.2283	194	41.2283	353
	41.245	210	41.245	361
	41.2618	209	41.2618	429
	41.2785	220	41.2785	384
	41.2952	217	41.2952	423
	41.3119	231	41.3119	437
	41.3286	199	41.3286	440
	41.3453	229	41.3453	453
	41.362	247	41.362	458
	41.3787	239	41.3787	464
	41.3954	238	41.3954	503
	41.4122	251	41.4122	504
	41.4289	269	41.4289	474
	41.4456	260	41.4456	457
	41.4623	268	41.4623	471
	41.479	246	41.479	488
	41.4957	250	41.4957	448
	41.5124	250	41.5124	477
	41.5291	266	41.5291	461
	41.5459	261	41.5459	447
	41.5626	243	41.5626	449
	41.5793	226	41.5793	452
	41.596	232	41.596	424
	41.6127	228	41.6127	397
	41.6294	246	41.6294	354
	41.6461	221	41.6461	381
	41.6628	224	41.6628	368
	41.6795	206	41.6795	339
	41.6962	177	41.6962	333
	41.713	211	41.713	358
	41.7297	195	41.7297	319
	41.7464	209	41.7464	321
	41.7631	175	41.7631	286
	41.7798	192	41.7798	292
	41.7965	176	41.7965	292
	41.8132	184	41.8132	255
	41.8299	174	41.8299	291
	41.8466	187	41.8466	285
	41.8634	185	41.8634	298
	41.8801	182	41.8801	292
	41.8968	174	41.8968	285
	41.9135	189	41.9135	257
	41.9302	161	41.9302	254
	41.9469	177	41.9469	265
	41.9636	170	41.9636	287
	41.9803	173	41.9803	238
	41.9971	166	41.9971	251
	42.0138	167	42.0138	242
	42.0305	180	42.0305	259
	42.0472	185	42.0472	241
	42.0639	185	42.0639	243
	42.0806	181	42.0806	268
	42.0973	167	42.0973	226
	42.114	197	42.114	248
	42.1307	192	42.1307	240
	42.1475	155	42.1475	247
	42.1642	160	42.1642	235
	42.1809	171	42.1809	238
	42.1976	201	42.1976	216
	42.2143	181	42.2143	250
	42.231	157	42.231	236
	42.2477	162	42.2477	250
	42.2644	179	42.2644	254
	42.2811	157	42.2811	249
	42.2979	165	42.2979	247
	42.3146	191	42.3146	245
	42.3313	183	42.3313	304
	42.348	166	42.348	261
	42.3647	173	42.3647	239
	42.3814	181	42.3814	256
	42.3981	166	42.3981	246
	42.4148	165	42.4148	250
	42.4316	190	42.4316	231
	42.4483	188	42.4483	221
	42.465	158	42.465	259
	42.4817	179	42.4817	254
	42.4984	177	42.4984	261
	42.5151	172	42.5151	257
	42.5318	157	42.5318	256
	42.5485	182	42.5485	272
	42.5652	170	42.5652	258
	42.5819	183	42.5819	224
	42.5987	207	42.5987	271
	42.6154	186	42.6154	280
	42.6321	185	42.6321	240
	42.6488	160	42.6488	257
	42.6655	166	42.6655	238
	42.6822	177	42.6822	248
	42.6989	184	42.6989	270
	42.7156	164	42.7156	258
	42.7323	195	42.7323	245
	42.7491	197	42.7491	246
	42.7658	196	42.7658	305
	42.7825	184	42.7825	290
	42.7992	183	42.7992	247
	42.8159	182	42.8159	288
	42.8326	192	42.8326	283
	42.8493	206	42.8493	265
	42.866	185	42.866	234
	42.8828	182	42.8828	242
	42.8995	176	42.8995	280
	42.9162	183	42.9162	231
	42.9329	204	42.9329	329
	42.9496	174	42.9496	295
	42.9663	191	42.9663	265
	42.983	189	42.983	294
	42.9997	204	42.9997	313
	43.0164	209	43.0164	273
	43.0331	198	43.0331	300
	43.0499	225	43.0499	322
	43.0666	236	43.0666	366
	43.0833	198	43.0833	363
	43.1	204	43.1	332
	43.1167	215	43.1167	391
	43.1334	219	43.1334	406
	43.1501	227	43.1501	404
	43.1668	233	43.1668	418
	43.1836	260	43.1836	457
	43.2003	253	43.2003	457
	43.217	280	43.217	500
	43.2337	294	43.2337	541
	43.2504	308	43.2504	644
	43.2671	337	43.2671	635
	43.2838	375	43.2838	712
	43.3005	432	43.3005	760
	43.3173	546	43.3173	864
	43.334	584	43.334	904
	43.3507	613	43.3507	1062
	43.3674	744	43.3674	1077
	43.3841	875	43.3841	1138
	43.4008	868	43.4008	1126
	43.4175	844	43.4175	1268
	43.4342	691	43.4342	1221
	43.4509	623	43.4509	1210
	43.4676	630	43.4676	1292
	43.4844	660	43.4844	1282
	43.5011	636	43.5011	1378
	43.5178	615	43.5178	1358
	43.5345	626	43.5345	1369
	43.5512	568	43.5512	1220
	43.5679	516	43.5679	1183
	43.5846	441	43.5846	1171
	43.6013	425	43.6013	1134
	43.618	422	43.618	1076
	43.6348	383	43.6348	1027
	43.6515	375	43.6515	1009
	43.6682	320	43.6682	954
	43.6849	319	43.6849	822
	43.7016	322	43.7016	876
	43.7183	296	43.7183	751
	43.735	288	43.735	648
	43.7517	313	43.7517	634
	43.7685	284	43.7685	572
	43.7852	258	43.7852	483
	43.8019	253	43.8019	471
	43.8186	221	43.8186	464
	43.8353	227	43.8353	403
	43.852	233	43.852	364
	43.8687	247	43.8687	380
	43.8854	196	43.8854	363
	43.9021	196	43.9021	364
	43.9188	215	43.9188	372
	43.9356	202	43.9356	343
	43.9523	223	43.9523	330
	43.969	182	43.969	303
	43.9857	198	43.9857	311
	44.0024	204	44.0024	281
	44.0191	185	44.0191	272
	44.0358	205	44.0358	303
	44.0525	207	44.0525	309
	44.0692	218	44.0692	294
	44.086	191	44.086	287
	44.1027	181	44.1027	277
	44.1194	191	44.1194	271
	44.1361	196	44.1361	273
	44.1528	204	44.1528	257
	44.1695	216	44.1695	306
	44.1862	236	44.1862	304
	44.2029	240	44.2029	321
	44.2197	214	44.2197	280
	44.2364	265	44.2364	300
	44.2531	258	44.2531	290
	44.2698	279	44.2698	279
	44.2865	343	44.2865	332
	44.3032	321	44.3032	307
	44.3199	410	44.3199	359
	44.3366	479	44.3366	362
	44.3533	528	44.3533	375
	44.3701	586	44.3701	392
	44.3868	590	44.3868	375
	44.4035	571	44.4035	387
	44.4202	559	44.4202	391
	44.4369	499	44.4369	377
	44.4536	491	44.4536	363
	44.4703	470	44.4703	369
	44.487	444	44.487	380
	44.5037	452	44.5037	361
	44.5205	414	44.5205	332
	44.5372	347	44.5372	333
	44.5539	338	44.5539	310
	44.5706	321	44.5706	274
	44.5873	264	44.5873	254
	44.604	265	44.604	271
	44.6207	216	44.6207	308
	44.6374	225	44.6374	284
	44.6542	246	44.6542	271
	44.6709	180	44.6709	280
	44.6876	194	44.6876	264
	44.7043	202	44.7043	310
	44.721	220	44.721	250
	44.7377	181	44.7377	306
	44.7544	200	44.7544	272
	44.7711	194	44.7711	265
	44.7878	201	44.7878	249
	44.8045	202	44.8045	236
	44.8213	202	44.8213	242
	44.838	195	44.838	260
	44.8547	224	44.8547	235
	44.8714	202	44.8714	235
	44.8881	196	44.8881	260
	44.9048	189	44.9048	245
	44.9215	196	44.9215	232
	44.9382	174	44.9382	217
	44.9549	192	44.9549	236
	44.9717	177	44.9717	230
	44.9884	180	44.9884	212
	45.0051	169	45.0051	213
	45.0218	175	45.0218	246
	45.0385	196	45.0385	217
	45.0552	180	45.0552	235
	45.0719	166	45.0719	253
	45.0886	150	45.0886	213
	45.1054	152	45.1054	192
	45.1221	160	45.1221	206
	45.1388	172	45.1388	243
	45.1555	162	45.1555	239
	45.1722	180	45.1722	232
	45.1889	172	45.1889	241
	45.2056	189	45.2056	221
	45.2223	172	45.2223	214
	45.239	150	45.239	229
	45.2557	223	45.2557	221
	45.2725	164	45.2725	249
	45.2892	188	45.2892	207
	45.3059	169	45.3059	232
	45.3226	175	45.3226	245
	45.3393	207	45.3393	244
	45.356	200	45.356	220
	45.3727	174	45.3727	236
	45.3894	159	45.3894	209
	45.4061	170	45.4061	242
	45.4229	183	45.4229	232
	45.4396	180	45.4396	207
	45.4563	180	45.4563	220
	45.473	169	45.473	241
	45.4897	202	45.4897	242
	45.5064	168	45.5064	229
	45.5231	151	45.5231	249
	45.5398	192	45.5398	209
	45.5566	177	45.5566	261
	45.5733	171	45.5733	219
	45.59	187	45.59	238
	45.6067	199	45.6067	235
	45.6234	177	45.6234	246
	45.6401	177	45.6401	198
	45.6568	172	45.6568	228
	45.6735	185	45.6735	236
	45.6902	183	45.6902	248
	45.707	185	45.707	244
	45.7237	194	45.7237	224
	45.7404	181	45.7404	207
	45.7571	186	45.7571	219
	45.7738	169	45.7738	264
	45.7905	169	45.7905	240
	45.8072	186	45.8072	229
	45.8239	181	45.8239	242
	45.8406	175	45.8406	263
	45.8574	172	45.8574	221
	45.8741	199	45.8741	250
	45.8908	203	45.8908	260
	45.9075	185	45.9075	283
	45.9242	197	45.9242	247
	45.9409	199	45.9409	241
	45.9576	197	45.9576	273
	45.9743	186	45.9743	246
	45.9911	203	45.9911	257
	46.0078	177	46.0078	275
	46.0245	182	46.0245	286
	46.0412	200	46.0412	253
	46.0579	194	46.0579	233
	46.0746	184	46.0746	263
	46.0913	196	46.0913	260
	46.108	198	46.108	276
	46.1247	171	46.1247	223
	46.1414	194	46.1414	213
	46.1582	202	46.1582	283
	46.1749	179	46.1749	259
	46.1916	166	46.1916	265
	46.2083	180	46.2083	257
	46.225	220	46.225	266
	46.2417	187	46.2417	257
	46.2584	187	46.2584	257
	46.2751	201	46.2751	213
	46.2918	201	46.2918	242
	46.3086	204	46.3086	229
	46.3253	185	46.3253	235
	46.342	203	46.342	258
	46.3587	183	46.3587	244
	46.3754	227	46.3754	271
	46.3921	192	46.3921	258
	46.4088	201	46.4088	242
	46.4255	186	46.4255	255
	46.4423	180	46.4423	240
	46.459	191	46.459	271
	46.4757	199	46.4757	241
	46.4924	174	46.4924	283
	46.5091	187	46.5091	271
	46.5258	216	46.5258	274
	46.5425	183	46.5425	226
	46.5592	217	46.5592	274
	46.5759	209	46.5759	241
	46.5926	170	46.5926	263
	46.6094	202	46.6094	274
	46.6261	199	46.6261	275
	46.6428	231	46.6428	253
	46.6595	177	46.6595	256
	46.6762	206	46.6762	295
	46.6929	192	46.6929	253
	46.7096	213	46.7096	296
	46.7263	198	46.7263	328
	46.7431	214	46.7431	302
	46.7598	207	46.7598	324
	46.7765	217	46.7765	311
	46.7932	189	46.7932	321
	46.8099	199	46.8099	298
	46.8266	224	46.8266	326
	46.8433	185	46.8433	359
	46.86	211	46.86	354
	46.8768	207	46.8768	368
	46.8935	241	46.8935	409
	46.9102	210	46.9102	393
	46.9269	218	46.9269	380
	46.9436	215	46.9436	478
	46.9603	257	46.9603	487
	46.977	245	46.977	494
	46.9937	293	46.9937	504
	47.0104	241	47.0104	494
	47.0271	273	47.0271	518
	47.0439	288	47.0439	628
	47.0606	313	47.0606	615
	47.0773	300	47.0773	556
	47.094	308	47.094	629
	47.1107	295	47.1107	676
	47.1274	334	47.1274	611
	47.1441	321	47.1441	696
	47.1608	319	47.1608	618
	47.1775	302	47.1775	593
	47.1943	317	47.1943	619
	47.211	295	47.211	675
	47.2277	321	47.2277	661
	47.2444	363	47.2444	679
	47.2611	319	47.2611	617
	47.2778	373	47.2778	632
	47.2945	333	47.2945	646
	47.3112	346	47.3112	614
	47.328	306	47.328	595
	47.3447	328	47.3447	631
	47.3614	352	47.3614	566
	47.3781	353	47.3781	587
	47.3948	350	47.3948	573
	47.4115	347	47.4115	526
	47.4282	344	47.4282	552
	47.4449	348	47.4449	531
	47.4616	335	47.4616	510
	47.4783	328	47.4783	467
	47.4951	324	47.4951	480
	47.5118	302	47.5118	432
	47.5285	275	47.5285	426
	47.5452	283	47.5452	399
	47.5619	283	47.5619	392
	47.5786	268	47.5786	357
	47.5953	265	47.5953	427
	47.612	235	47.612	355
	47.6287	257	47.6287	355
	47.6455	214	47.6455	349
	47.6622	266	47.6622	323
	47.6789	219	47.6789	351
	47.6956	239	47.6956	316
	47.7123	226	47.7123	291
	47.729	212	47.729	314
	47.7457	239	47.7457	308
	47.7624	236	47.7624	305
	47.7792	240	47.7792	310
	47.7959	228	47.7959	318
	47.8126	216	47.8126	276
	47.8293	195	47.8293	281
	47.846	234	47.846	265
	47.8627	197	47.8627	295
	47.8794	235	47.8794	286
	47.8961	212	47.8961	295
	47.9128	213	47.9128	296
	47.9296	235	47.9296	251
	47.9463	216	47.9463	279
	47.963	204	47.963	302
	47.9797	204	47.9797	253
	47.9964	214	47.9964	254
	48.0131	203	48.0131	269
	48.0298	206	48.0298	286
	48.0465	212	48.0465	247
	48.0632	202	48.0632	253
	48.08	226	48.08	247
	48.0967	196	48.0967	261
	48.1134	198	48.1134	268
	48.1301	218	48.1301	248
	48.1468	215	48.1468	268
	48.1635	206	48.1635	257
	48.1802	201	48.1802	289
	48.1969	218	48.1969	256
	48.2137	215	48.2137	279
	48.2304	200	48.2304	278
	48.2471	212	48.2471	243
	48.2638	203	48.2638	236
	48.2805	217	48.2805	271
	48.2972	189	48.2972	272
	48.3139	205	48.3139	287
	48.3306	228	48.3306	275
	48.3473	233	48.3473	272
	48.364	195	48.364	241
	48.3808	226	48.3808	258
	48.3975	200	48.3975	257
[truncated: 4,284 more rows]

## Sheet: electrical conductivity
	Perpendicular									Parallel
	T (K)	0% (Scm-1)	2%(Scm-1)	4%(Scm-1)	6%(Scm-1)	8%(Scm-1)				T1(K)	0%(Scm-1)	T2(K)	2%(Scm-1)	4%(Scm-1)	6%(Scm-1)	8%(Scm-1)
	298	0.03344	0.01856	0.36134	0.06532	0.18668				300	0.01226	298	0.01521	0.23667	0.14442	0.18456
	323	0.07446	0.04225	0.43971	0.11082	0.22663				350	0.04203	323	0.02936	0.27732	0.1754	0.22221
	373	0.22791	0.13513	0.62748	0.23179	0.47888				400	0.13307	373	0.08389	0.38832	0.35113	0.32637
	423	0.37886	0.31163	0.76699	0.44939	0.84757				450	0.43754	423	0.16108	0.46675	0.47767	0.42139
	473	0.5005	0.58705	0.48237	0.37172	1.14911				500	0.48903	473	0.24916	0.57358	0.67216	0.43392
	523	0.85671	1.13876	0.74533	0.77093	2.18226				550	1.10583	523	0.36044	0.86015	1.04375	0.7688
	573	1.67018	2.42574	1.16461	1.28784	3.19541				600	1.73784	573	0.65815	1.26374	1.68533	1.26857
	623	3.27893	5.08888	1.80126	2.08825	4.93832				650	3.39556	623	1.48632	1.85887	2.6505	2.56804
	673	4.58729	10.4862	2.4296	3.24762	6.99525				700	5.73268	673	2.88308	2.77892	4.00653	3.51536
	723	4.15484	18.8796	3.7507	4.84379	9.84869				750	9.60797	723	7.06299	4.20795	5.72291	4.78105
	773	3.60154	26.4382	11.2597	10.2241	12.8584				773	14.8355	773	11.3132	6.5545	6.98776	6.46034

## Sheet: Seebeck coefficient
			Perpendicular									Parallel
			T(K)	0% (μV/K)	2%(μV/K)	4%(μV/K)	6%(μV/K)	8%(μV/K)				T1 (K)	0%(μV/K)	T2(K)	2%(μV/K)	4%(μV/K)	6%(μV/K)	8%(μV/K)
			298	500	-237.032	-54.6341	-52.6829	-116.534				300	366.441	298	-286.388	-121.459	-103.766	-59.5122
			323	502	-242.745	-81	-73	-127.753				350	394.705	323	-268.465	-145.466	-113.81	-81
			373	499	-224.472	-136	-105	-171.719				400	379.402	373	-272.073	-164.898	-154.97	-122
			423	466	-150.324	-190.244	-122.927	-204.314				450	290.296	423	-249.336	-197.506	-195.015	-167.805
			473	421	-44.0279	-222.585	-139.829	-210.611				500	220.581	473	-157.838	-215.897	-208.498	-207.366
			523	414	71.6908	-228.293	-143.415	-142.539				550	290.935	523	-50.1196	-159.051	-167.444	-180.488
			573	471	171.119	-161.854	-123.951	-149.126				600	284.666	573	91.7692	-127.121	-195.474	-173.122
			623	408	202.649	-124.976	-131.122	-62.4878				650	254.168	623	181.743	-106.387	-213.227	-208.453
			673	377	251.517	-183.366	-155.707	-9.21951				700	289.672	673	270.702	-126.065	-198.353	-196.611
			723	368	249.859	-131.098	-132.146	-14.6829				750	236.515	723	312.24	-105.52	-182.729	-148.109
			773	316	246.122	244.786	128.311	-72.6331				773	229.076	773	277.227	-74.5303	-149.991	-44.3356

## Sheet: Power factor
		Perpendicular									Parallel
		T(K)	0%(μW/cmK2)	2%(μW/cmK2)	4%(μW/cmK2)	6%(μW/cmK2)	8%(μW/cmK2)				T1(K)	0	T2(K)	2%(μW/cmK2)	4%(μW/cmK2)	6%(μW/cmK2)	8%(μW/cmK2)
		298	0.00836	0.00104	0.00108	0.000181301	0.00254				300	0.00165	298	0.00125	0.00349	0.00155	0.000653666
		323	0.01876	0.00249	0.00288	0.000590553	0.0037				350	0.00655	323	0.00212	0.00587	0.00227	0.00146
		373	0.05675	0.00681	0.01161	0.00256	0.01412				400	0.01915	373	0.00621	0.01056	0.00843	0.00486
		423	0.08227	0.00704	0.02776	0.00679	0.03538				450	0.03687	423	0.01001	0.01821	0.01817	0.01187
		473	0.08871	0.00114	0.0239	0.00727	0.05097				500	0.02379	473	0.00621	0.02674	0.02922	0.01866
		523	0.14684	0.00585	0.03884	0.01586	0.04434				550	0.0936	523	0.000905407	0.02176	0.02926	0.02504
		573	0.37051	0.07103	0.03051	0.01979	0.07106				600	0.14083	573	0.00554	0.02042	0.0644	0.03802
		623	0.54582	0.20898	0.02813	0.0359	0.01928				650	0.21936	623	0.04909	0.02104	0.12051	0.11159
		673	0.65199	0.66336	0.08169	0.07874	0.000594592				700	0.48103	673	0.21127	0.04416	0.15763	0.13589
		723	0.56267	1.17864	0.06446	0.08459	0.00212				750	0.53746	723	0.6886	0.04685	0.19109	0.10488
		773	0.35963	1.60152	0.67469	0.16833	0.06784				773	0.7785	773	0.86948	0.03641	0.15721	0.0127

## Sheet: Specific heat
				T	Single crystal (J/gK)	Polycrystal (J/gK)
				298	0.252	0.26
				323	0.2523	0.26316
				373	0.25303	0.26948
				423	0.25376	0.27579
				473	0.2545	0.28211
				523	0.25523	0.28842
				573	0.25597	0.29474
				623	0.2567	0.30105
				673	0.25743	0.30737
				723	0.25817	0.31369
				773	0.2589	0.32

## Sheet: Thermal diffusivity
					T (K)	6% perpendicular (mm2/s)	6% parallel(mm2/s)	8% perpendicular(mm2/s)	8% parallel(mm2/s)	single crystal(mm2/s)
					298	0.841	0.494	0.751	0.544	0.58
					323	0.787	0.465	0.7	0.512	0.53
					373	0.697	0.413	0.616	0.457	0.44
					423	0.622	0.367	0.549	0.409	0.38
					473	0.567	0.333	0.499	0.373	0.36
					523	0.52	0.307	0.454	0.345	0.34
					573	0.511	0.304	0.45	0.339	0.33
					623	0.494	0.297	0.434	0.329	0.31
					673	0.478	0.291	0.416	0.319	0.26
					723	0.464	0.284	0.405	0.308	0.22
					773	0.469	0.292	0.415	0.31	0.17

## Sheet: Thermal conductivity
					Perpendicular						Parallel
					T (K)	6% (Wm-1K-1)	8%(Wm-1K-1)				T (K)	6%(Wm-1K-1)	8%(Wm-1K-1)
					298	1.33624	1.18875				298	0.7849	0.86109
					323	1.26563	1.12148				323	0.7478	0.82028
					373	1.1478	1.01059				373	0.68011	0.74974
					423	1.0483	0.92178				423	0.61853	0.68672
					473	0.97748	0.85702				473	0.57408	0.64062
					523	0.91653	0.79719				523	0.5411	0.60579
					573	0.92039	0.80747				573	0.54755	0.60829
					623	0.90883	0.79544				623	0.5464	0.603
					673	0.89785	0.77845				673	0.5466	0.59694
					723	0.88946	0.77344				723	0.54441	0.58819
					773	0.91715	0.80849				773	0.57102	0.60393

## Sheet: ZT
				Perpendicular				Parallel
				T (K)	0.06	0.08		T (K)	0.06	0.08
				298	4.04325e-06	6.35512e-05		298	5.90377e-05	2.26215e-05
				323	1.50714e-05	0.000106532		323	9.81323e-05	5.74067e-05
				373	8.30473e-05	0.00052119		373	0.000462475	0.000241673
				423	0.000274016	0.00162		423	0.00124	0.000730894
				473	0.000351694	0.00281		473	0.00241	0.00138
				523	0.000904811	0.00291		523	0.00283	0.00216
				573	0.00123	0.00504		573	0.00674	0.00358
				623	0.00246	0.00151		623	0.01374	0.01153
				673	0.0059	5.14048e-05		673	0.01941	0.01532
				723	0.00688	0.00019848		723	0.02538	0.01289
				773	0.01419	0.00649		773	0.02128	0.00163
